# Supplementary material for: A Machine-Learning-Driven Pathophysiology-Based New Approach Method for the Dose-Dependent Assessment of Hazardous Chemical Mixtures and Experimental Validations
Source: Toxics. 2024 Jun 30;12(7):481. doi: 10.3390/toxics12070481 (PMC11281031; doi:10.3390/toxics12070481)
Supplement: Supplementary file 1 [file toxics-12-00481-s001.zip]

Archive with 2 entries (2 files):
- Supplementary Material S2.xlsx
- Supplementary_Material S1.pdf
