# Supplementary material for: A Machine-Learning-Driven Pathophysiology-Based New Approach Method for the Dose-Dependent Assessment of Hazardous Chemical Mixtures and Experimental Validations
Source: Toxics. 2024 Jun 30;12(7):481. doi: 10.3390/toxics12070481 (PMC11281031; doi:10.3390/toxics12070481)
Supplement: Supplementary file 1 [file toxics-12-00481-s001.zip › Supplementary Material S2.xlsx]

## Sheet: Sheet1
Supplementary Material S2: The toxicity predictions for binary mixtures of ten chemicals, as detailed in Table 2, using four machine-learning methods: hybrid neural network (HNN), random forest (RF), bagging, and AdaBoost. The table also includes the concentrations of the components in each binary mixture. The table includes the phenotype scores of individual components chemicals in a mixture and…
Compound #1	Concentration #1 (µM)	Compound #2	Concentration #2 (µM)	Average phenotype score	Compound #1 phenotype score	Compound #2 phenotype score	Compound #1 and Compound #2 Interaction Effect
DMSO		DMSO		20
Pyraclostrabin	0.02	DMSO		20
	0.01	DMSO		20	20
	0.01	Fenpropathrin	5	7.5	20	10	no interaction
	0.01	alpha,alpha'-(1-methylethylenediimino)di-ortho-cresol (motor fuel oil)	2.5	17.5	20	16	no interaction
	0.01	Paclobutrazol	50	20	20	17.5	inconclusive
	0.01	Tribromophenol	2	20	20	14	inconclusive
	0.01	Pyridaben	0.05	19.5	20	20	inconclusive
	0.01	Butachlor	100	16.5	20	16	no interaction
	0.01	Tetramethrin	5	20	20	20	inconclusive
	0.01	Dicyclohexyl Phthalate	100	20	20	20	inconclusive
Fenpropathrin	10	DMSO		0
	5	DMSO		10	10
	5	alpha,alpha'-(1-methylethylenediimino)di-ortho-cresol (motor fuel oil)	2.5	7	10	16	additive
	5	Paclobutrazol	50	7.5	10	17.5	additive
	5	Tribromophenol	2	5	10	14	additive
	5	Pyridaben	0.05	10	10	20	no interaction
	5	Butachlor	100	5	10	16	additive
	5	Tetramethrin	5	0	10	20	synergistic
	5	Dicyclohexyl Phthalate	100	0	10	20	synergistic
alpha,alpha'-(1-methylethylenediimino)di-ortho-cresol (motor fuel oil)	5	DMSO		6
	2.5	DMSO		16	16
	2.5	Paclobutrazol	50	12.5	16	17.5	additve
	2.5	Tribromophenol	2	7.5	16	14	additive
	2.5	Pyridaben	0.05	20	16	20	inconclusive
	2.5	Butachlor	100	12	16	16	additive
	2.5	Tetramethrin	5	17.5	16	20	no interaction
	2.5	Dicyclohexyl Phthalate	100	15	16	20	no interaction
Paclobutrazol	100	DMSO		20
	50	DMSO		17.5	17.5
	50	Tribromophenol	2	15	17.5	14	no interaction
	50	Pyridaben	0.05	15	17.5	20	additive
	50	Butachlor	100	3	17.5	16	synergistic
	50	Tetramethrin	5	16	17.5	20	additive
	50	Dicyclohexyl Phthalate	100	15	17.5	20	additive
2,4,6-Tribromophenol	4	DMSO		0
	2	DMSO		14	14
	2	Pyridaben	0.05	17.5	14	20	no interaction
	2	Butachlor	100	0	14	16	synergistic
	2	Tetramethrin	5	9.5	14	20	additive
	2	Dicyclohexyl Phthalate	100	17.5	14	20	no interaction
Pyridaben	0.1	DMSO		18.5
	0.05	DMSO		20	20
	0.05	Butachlor	100	0	20	16	synergistic
	0.05	Tetramethrin	5	20	20	20	inconclusive
	0.05	Dicyclohexyl Phthalate	100	16	20	20	inconclusive
Butachlor	200	DMSO		0
	100	DMSO		16	16
	100	Tetramethrin	5	0	16	20	synergistic
	100	Dicyclohexyl Phthalate	100	0	16	20	synergistic
Tetramethrin	5	DMSO		20	20
	10	DMSO		15
	5	Dicyclohexyl Phthalate	100	20	15	20	inconclusive
Dicyclohexyl phthalate	100	DMSO		20	20
	200	DMSO		20
